# Supplementary material for: Deciphering the Molecular Mechanism Underlying the Inhibitory Efficacy of Taiwanese Local Pomegranate Peels against Urinary Bladder Urothelial Carcinoma
Source: Nutrients. 2018 Apr 27;10(5):543. doi: 10.3390/nu10050543 (PMC5986423; doi:10.3390/nu10050543)
Supplement: Supplementary file 1 [file nutrients-10-00543-s001.zip]

Archive with 2 entries (2 files):
- Supplemenatry Figure.pptx
- supporting information.docx
